# Supplementary material for: A Quantitative Proteomic Approach Explores the Possible Mechanisms by Which the Small Molecule Stemazole Promotes the Survival of Human Neural Stem Cells
Source: Brain Sci. 2022 May 25;12(6):690. doi: 10.3390/brainsci12060690 (PMC9221083; doi:10.3390/brainsci12060690)
Supplement: Supplementary file 1 [file brainsci-12-00690-s001.zip]

Archive with 1 entries (1 files):
- brainsci-1712829-supplementary.pdf
